# Supplementary material for: Mucoadhesive Nanostructured Lipid Carriers of Ketoconazole for Enhanced Dermal Delivery and Antifungal Activity: Formulation Optimization and In Vivo Evaluation
Source: Pharmaceutics. 2026 Jun 19;18(6):753. doi: 10.3390/pharmaceutics18060753 (PMC13307156; doi:10.3390/pharmaceutics18060753)
Supplement: Supplementary file 1 [file pharmaceutics-18-00753-s001.zip]

Archive with 1 entries (1 files):
- pharmaceutics-4339770-supplementary.pdf
